# Supplementary material for: MoTe2 Photodetector for Integrated Lithium Niobate Photonics
Source: Nanomaterials (Basel). 2025 Jan 5;15(1):72. doi: 10.3390/nano15010072 (PMC11723216; doi:10.3390/nano15010072)
Supplement: Supplementary file 1 [file nanomaterials-15-00072-s001.zip]

Archive with 1 entries (1 files):
- nanomaterials-3404276-supplementary.pdf
